# Supplementary material for: Dynamic genome plasticity during unisexual reproduction in the human fungal pathogen Cryptococcus deneoformans
Source: PLoS Genet. 2021 Nov 29;17(11):e1009935. doi: 10.1371/journal.pgen.1009935 (PMC8670703; doi:10.1371/journal.pgen.1009935)
Supplement: S1 Table — (XLSX) [file pgen.1009935.s012.xlsx]

## Sheet: FungiDB search results
[Gene ID]	[source_id]	[Organism]	[Genomic Location (Gene)]	[Product Description]	[Found in]	[Score]	micro array index
CNA00660	CNA00660-t26_1	C. neoformans var. neoformans JEC21	AE017341.1:187,871..190,324(+)	A/G-specific adenine DNA glycosylase, putative	MetabolicPathways	1	181.m08689
CNA01530	CNA01530-t26_1	C. neoformans var. neoformans JEC21	AE017341.1:413,626..415,086(-)	glutamate biosynthesis-related protein, putative	MetabolicPathways	1	181.m07930
CNA01720	CNA01720-t26_1	C. neoformans var. neoformans JEC21	AE017341.1:461,722..464,296(-)	expressed protein	InterPro	1	181.m07946
CNA04030	CNA04030-t26_1	C. neoformans var. neoformans JEC21	AE017341.1:1,080,985..1,083,082(+)	cyclin-dependent kinase of PITSLRE subfamily	Product	1	181.m08160
CNA04230	CNA04230-t26_1	C. neoformans var. neoformans JEC21	AE017341.1:1,135,517..1,137,029(+)	general RNA polymerase II transcription factor, putative	InterPro	1	181.m08181
CNA04250	CNA04250-t26_1	C. neoformans var. neoformans JEC21	AE017341.1:1,140,333..1,142,306(+)	cyclin, putative	Product, InterPro	2	181.m08183
CNA06880	CNA06880-t26_1	C. neoformans var. neoformans JEC21	AE017341.1:1,877,252..1,879,006(+)	uracil DNA N-glycosylase, putative	MetabolicPathways	1	181.m08430
CNA07780	CNA07780-t26_1	C. neoformans var. neoformans JEC21	AE017341.1:2,147,492..2,148,817(-)	nicotinamidase, putative	MetabolicPathways	1	181.m08520
CNA07880	CNA07880-t26_1	C. neoformans var. neoformans JEC21	AE017341.1:2,174,617..2,176,375(-)	anthranilate phosphoribosyltransferase, putative	MetabolicPathways	1	181.m08530
CNB02890	CNB02890-t26_1	C. neoformans var. neoformans JEC21	AE017342.1:852,306..853,767(-)	purine-specific oxidized base lesion DNA N-glycosylase, putative	MetabolicPathways	1	186.m04051
CNB05320	CNB05320-t26_1	C. neoformans var. neoformans JEC21	AE017342.1:1,504,315..1,506,193(-)	53 kda brg1-associated factor b (actin-related protein baf53b), putative	MetabolicPathways	1	186.m03976
CNC01360	CNC01360-t26_1	C. neoformans var. neoformans JEC21	AE017343.1:379,303..380,841(-)	expressed protein	InterPro	1	179.m00648
CNC01750	CNC01750-t26_1	C. neoformans var. neoformans JEC21	AE017343.1:484,983..486,664(+)	Cdc2 cyclin-dependent kinase, putative	Product	1	179.m00160
CNC03970	CNC03970-t26_1	C. neoformans var. neoformans JEC21	AE017343.1:1,236,273..1,237,860(-)	nicotinate-nucleotide pyrophosphorylase	MetabolicPathways	1	179.m00345
CNC04700	CNC04700-t26_1	C. neoformans var. neoformans JEC21	AE017343.1:1,418,749..1,421,068(-)	amidophosphoribosyltransferase, putative	MetabolicPathways	1	179.m00402
CND01510	CND01510-t26_1	C. neoformans var. neoformans JEC21	AE017344.1:419,674..421,077(+)	ATP phosphoribosyltransferase, putative	MetabolicPathways	1	163.m03864
CND05020	CND05020-t26_1	C. neoformans var. neoformans JEC21	AE017344.1:1,373,195..1,374,016(-)	adenine phosphoribosyltransferase, putative	MetabolicPathways	1	163.m06139
CNE00200	CNE00200-t26_1	C. neoformans var. neoformans JEC21	AE017345.1:45,710..47,112(+)	transferase, putative	MetabolicPathways	1	167.m03172
CNE00250	CNE00250-t26_1	C. neoformans var. neoformans JEC21	AE017345.1:54,250..59,253(+)	cyclin-dependent protein kinase inhibitor, putative	Product	1	167.m05759
CNE02070	CNE02070-t26_1	C. neoformans var. neoformans JEC21	AE017345.1:559,402..563,611(+)	cyclin binding protein, putative	Product	1	167.m03354
CNE04100	CNE04100-t26_1	C. neoformans var. neoformans JEC21	AE017345.1:1,154,314..1,155,619(+)	cyclin-dependent protein kinase regulator, putative	Product, InterPro	2	167.m03551
CNE04400	CNE04400-t26_1	C. neoformans var. neoformans JEC21	AE017345.1:1,232,929..1,235,460(-)	cyclin-dependent protein kinase regulator, putative	InterPro, Product, GOTerms	3	167.m05836
CNE04590	CNE04590-t26_1	C. neoformans var. neoformans JEC21	AE017345.1:1,284,504..1,286,124(-)	hydrolase, putative	MetabolicPathways	1	167.m03597
CNF00660	CNF00660-t26_1	C. neoformans var. neoformans JEC21	AE017346.1:222,447..225,356(+)	transcription factor iiib 70 kd subunit, putative	InterPro	1	180.m00274
CNF00720	CNF00720-t26_1	C. neoformans var. neoformans JEC21	AE017346.1:232,821..234,701(-)	conserved hypothetical protein cryptococcus specific gene	InterPro	1	180.m00288
CNF00820	CNF00820-t26_1	C. neoformans var. neoformans JEC21	AE017346.1:268,755..271,114(+)	expressed protein	MetabolicPathways	1	180.m00041
CNF00950	CNF00950-t26_1	C. neoformans var. neoformans JEC21	AE017346.1:299,573..301,021(+)	transcription/repair factor TFIIH subunit Tfb3, putative	GOTerms	1	180.m00282
CNF01190	CNF01190-t26_1	C. neoformans var. neoformans JEC21	AE017346.1:358,856..360,916(+)	expressed protein	InterPro, GOTerms	2	180.m00057
CNF01950	CNF01950-t26_1	C. neoformans var. neoformans JEC21	AE017346.1:574,677..576,775(-)	transcription initiation factor iib, putative	InterPro	1	180.m00346
CNF02160	CNF02160-t26_1	C. neoformans var. neoformans JEC21	AE017346.1:629,020..629,966(-)	protein kinase activator, putative	GOTerms, InterPro	2	180.m00363
CNF04020	CNF04020-t26_1	C. neoformans var. neoformans JEC21	AE017346.1:1,164,709..1,167,922(+)	conserved hypothetical protein ?cyclin related nucleotidase	MetabolicPathways	1	180.m00189
CNG01890	CNG01890-t26_1	C. neoformans var. neoformans JEC21	AE017347.1:532,248..534,449(-)	NAD+ diphosphatase, putative	MetabolicPathways	1	177.m03037
CNG01990	CNG01990-t26_1	C. neoformans var. neoformans JEC21	AE017347.1:558,293..560,041(-)	G1/S-specific cyclin pcl1 (cyclin hcs26), putative	Product, InterPro, GOTerms	3	177.m03047
CNG03120	CNG03120-t26_1	C. neoformans var. neoformans JEC21	AE017347.1:870,282..871,501(+)	hypothetical protein cryptococcus specific gene	InterPro	1	177.m03151
CNG03640	CNG03640-t26_1	C. neoformans var. neoformans JEC21	AE017347.1:1,020,584..1,022,226(-)	DNA-(apurinic or apyrimidinic site) lyase, putative	MetabolicPathways	1	177.m03204
CNG03730	CNG03730-t26_1	C. neoformans var. neoformans JEC21	AE017347.1:1,047,561..1,048,380(-)	orotidine monophosphate pyrophosphorylase (URA5)	MetabolicPathways	1	177.m03212
CNH00290	CNH00290-t26_1	C. neoformans var. neoformans JEC21	AE017348.1:1,101,427..1,103,804(-)	cyclin-dependent protein kinase, putative	Product	1	184.m04352
CNH00550	CNH00550-t26_1	C. neoformans var. neoformans JEC21	AE017348.1:1,024,738..1,026,939(+)	conserved hypothetical protein	MetabolicPathways	1	184.m04998
CNH01760	CNH01760-t26_1	C. neoformans var. neoformans JEC21	AE017348.1:631,553..633,756(+)	glycogen storage control protein, putative	GOTerms, InterPro	2	184.m04501
CNH01970	CNH01970-t26_1	C. neoformans var. neoformans JEC21	AE017348.1:571,939..575,824(-)	cyclin dependent kinase C, putative	Product	1	184.m04527
CNI01430	CNI01430-t26_1	C. neoformans var. neoformans JEC21	AE017349.1:421,001..422,774(+)	cyclin-dependent protein kinase regulator, putative	Product, InterPro	2	162.m02705
CNJ00160	CNJ00160-t26_1	C. neoformans var. neoformans JEC21	AE017350.1:36,051..39,074(-)	G2/mitotic-specific cyclin cdc13, putative	GOTerms, Product, InterPro	3	185.m02358
CNK01480	CNK01480-t26_1	C. neoformans var. neoformans JEC21	AE017351.1:433,240..438,106(+)	hypothetical protein	InterPro, GOTerms	2	176.m02591
CNK02550	CNK02550-t26_1	C. neoformans var. neoformans JEC21	AE017351.1:739,812..743,029(-)	NAD+ synthase (glutamine-hydrolyzing), putative	MetabolicPathways	1	176.m02388
CNL04530	CNL04530-t26_1	C. neoformans var. neoformans JEC21	AE017352.1:261,111..262,786(+)	DNA-3-methyladenine glycosidase, putative	MetabolicPathways	1	184.m04781
CNL05000	CNL05000-t26_1	C. neoformans var. neoformans JEC21	AE017352.1:403,435..406,272(+)	nicotinate phosphoribosyltransferase, putative	MetabolicPathways	1	184.m04825
CNL05410	CNL05410-t26_1	C. neoformans var. neoformans JEC21	AE017352.1:509,259..511,538(-)	conserved hypothetical protein	MetabolicPathways	1	184.m05179
CNM00680	CNM00680-t26_1	C. neoformans var. neoformans JEC21	AE017353.1:208,073..209,239(+)	cytoplasm protein, putative	MetabolicPathways	1	164.m02057
CNM00930	CNM00930-t26_1	C. neoformans var. neoformans JEC21	AE017353.1:277,754..279,978(-)	cyclin-dependent protein kinase, putative	Product	1	164.m02086
CNM00990	CNM00990-t26_1	C. neoformans var. neoformans JEC21	AE017353.1:292,715..298,628(+)	cyclin 1	Product, InterPro	2	164.m02070
CNN01700	CNN01700-t26_1	C. neoformans var. neoformans JEC21	AE017356.1:493,074..495,052(+)	cyclin-dependent protein kinase, putative	Product	1	183.m01889

## Sheet: Putative cell cycle regulators
	Gene	C. neoformans ortholog	Nomenclature based on homology in S. cerevisiae	Annotated protein function on S. cerevisiae genome database website: https://www.yeastgenome.org
Cyclins	CNA01720	CNAG_00183	PCL2	Cyclin, interacts with cyclin-dependent kinase Pho85p; member of the Pcl1,2-like subfamily, involved in the regulation of polarized growth and morphogenesis and progression through the cell cycle; localizes to sites of polarized cell growth
	CNA04230	CNAG_00440	SSN8	Cyclin-like component of the RNA polymerase II holoenzyme; required for both entry into and execution of the meiotic program
	CNA04250	CNAG_00442	PCL9	Cyclin; forms a functional kinase complex with Pho85p cyclin-dependent kinase (Cdk), expressed in late M/early G1 phase, activated by Swi5p; paralog of PCL2
	CNE04400	CNAG_02095	CLB3	B-type cyclin involved in cell cycle progression; activates Cdc28p to promote the G2/M transition
	CNG01990	CNAG_03385	PCL1	Cyclin, interacts with cyclin-dependent kinase Pho85p; member of the Pcl1,2-like subfamily, involved in the regulation of polarized growth and morphogenesis and progression through the cell cycle; localizes to sites of polarized cell growth
	CNJ00160	CNAG_04575	CLB2	B-type cyclin involved in cell cycle progression; activates Cdc28p to promote the transition from G2 to M phase
	CNK01480	CNAG_02658	PCL6	Pho85p cyclin of the Pho80p subfamily; forms the major Glc8p kinase together with Pcl7p and Pho85p; involved in the control of glycogen storage by Pho85p
	CNM00990	CNAG_06092	CLB4	B-type cyclin involved in cell cycle progression; activates Cdc28p to promote the G2/M transition; paralog ofCLB3
	CNI01430	CNAG_04405	CCL1	Cyclin associated with protein kinase Kin28p
Cyclin dependent kinases	CNA04030	CNAG_00415	Putative CDK	Homologous to ScCdc28, ScCtk1, ScPho85, ScKin28, and ScSgv1 etc.
	CNC01750	CNAG_01664	CDC28	Cyclin-dependent kinase (CDK) catalytic subunit; master regulator of mitotic and meiotic cell cycles; alternately associates with G1, S, G2/M phase cyclins
	CNH00290	CNAG_08022	PHO85	Cyclin-dependent kinase; has ten cyclin partners; involved in regulating the cellular response to nutrient levels and environmental conditions and progression through the cell cycle
	CNH01970	CNAG_05549	SGV1	Cyclin (Bur2p)-dependent protein kinase; part of the BUR kinase complex which functions in transcriptional regulation
	CNM00930	CNAG_06086	SSN3	Cyclin-dependent protein kinase; component of RNA polymerase II holoenzyme
	CNN01700	CNAG_06445	KIN28	Serine/threonine protein kinase, subunit of transcription factor TFIIH; involved in transcription initiation at RNA polymerase II promoters;
Cyclin regulators	CNE00250	CNAG_02541	PHO81	Cyclin-dependent kinase (CDK) inhibitor; regulates Pho80p-Pho85p and Pcl7p-Pho85p cyclin-CDK complexes in response to phosphate levels
	CNE02070	CNAG_02341	ALY2	Alpha arrestin; phosphorylated by Npr1p and also by cyclin-CDK complex Pcl7p-Pho85p; promotes endocytosis of plasma membrane proteins; Annotated as a cyclin binding protein on FungiDB
	CNE04100	CNAG_02127	Putative CKR	Homologous to ScSsn8; annotated as a cyclin-dependent protein kinase regulator on FungiDB
	CNF01190	CNAG_05853	CKS2	Homologous to ScCks1
	CNF02160	CNAG_05761	CKS1	Cyclin-dependent protein kinase regulatory subunit and adaptor; interacts with Cdc28p (aka Cdk1p); required for G1/S and G2/M phase transitions and budding

## Sheet: CNA01720
Blastp against S. cerevisiae database top hits	Score	E value
>YNL289W PCL1 SGDID:S000005233, Chr XIV from 87897-88736, Genome R...	50.8	8e-08
>YDL179W PCL9 SGDID:S000002338, Chr IV from 138291-139205, Genome ...	48.9	4e-07
>YDL127W PCL2 SGDID:S000002285, Chr IV from 234927-235853, Genome ...	48.9	5e-07
>YHR071W PCL5 SGDID:S000001113, Chr VIII from 237004-237693, Genom...	36.6	0.003

## Sheet: CNA04230
Blastp against S. cerevisiae database top hits	Score	E value
>YNL025C SSN8 SGDID:S000004970, Chr XIV from 585291-584320, Genome...	107	1e-26
>YPR025C CCL1 SGDID:S000006229, Chr XVI from 614558-613377, Genome...	58.9	5e-10

## Sheet: CNA04250
Blastp against S. cerevisiae database top hits	Score	E value
>YNL289W PCL1 SGDID:S000005233, Chr XIV from 87897-88736, Genome R...	108	2e-27
>YDL179W PCL9 SGDID:S000002338, Chr IV from 138291-139205, Genome ...	107	6e-27
>YDL127W PCL2 SGDID:S000002285, Chr IV from 234927-235853, Genome ...	106	2e-26
>YHR071W PCL5 SGDID:S000001113, Chr VIII from 237004-237693, Genom...	39.7	0.0004
>YER059W PCL6 SGDID:S000000861, Chr V from 272624-273886, Genome R...	40.4	0.0004
>YOL001W PHO80 SGDID:S000005361, Chr XV from 325249-326130, Genome...	36.2	0.007

## Sheet: CNE04400
Blastp against S. cerevisiae database top hits	Score	E value
>YDL155W CLB3 SGDID:S000002314, Chr IV from 176773-178056, Genome ...	250	9e-79
>YLR210W CLB4 SGDID:S000004200, Chr XII from 562008-563390, Genome...	250	2e-78
>YPR119W CLB2 SGDID:S000006323, Chr XVI from 771653-773128, Genome...	234	3e-72
>YGR108W CLB1 SGDID:S000003340, Chr VII from 703636-705051, Genome...	228	4e-70
>YGR109C CLB6 SGDID:S000003341, Chr VII from 706501-705359, Genome...	200	3e-60
>YPR120C CLB5 SGDID:S000006324, Chr XVI from 775182-773875, Genome...	181	2e-52
>YAL040C CLN3 SGDID:S000000038, Chr I from 67520-65778, Genome Rel...	53.5	4e-08
>YPL256C CLN2 SGDID:S000006177, Chr XVI from 66614-64977, Genome R...	45.1	2e-05

## Sheet: CNG01990
Blastp against S. cerevisiae database top hits	Score	E value
>YNL289W PCL1 SGDID:S000005233, Chr XIV from 87897-88736, Genome R...	123	3e-33
>YDL127W PCL2 SGDID:S000002285, Chr IV from 234927-235853, Genome ...	115	4e-30
>YDL179W PCL9 SGDID:S000002338, Chr IV from 138291-139205, Genome ...	114	1e-29
>YHR071W PCL5 SGDID:S000001113, Chr VIII from 237004-237693, Genom...	44.7	8e-06

## Sheet: CNJ00160
Blastp against S. cerevisiae database top hits	Score	E value
>YPR119W CLB2 SGDID:S000006323, Chr XVI from 771653-773128, Genome...	286	4e-91
>YGR108W CLB1 SGDID:S000003340, Chr VII from 703636-705051, Genome...	252	3e-78
>YLR210W CLB4 SGDID:S000004200, Chr XII from 562008-563390, Genome...	247	1e-76
>YDL155W CLB3 SGDID:S000002314, Chr IV from 176773-178056, Genome ...	242	5e-75
>YGR109C CLB6 SGDID:S000003341, Chr VII from 706501-705359, Genome...	219	4e-67
>YPR120C CLB5 SGDID:S000006324, Chr XVI from 775182-773875, Genome...	202	1e-59
>YAL040C CLN3 SGDID:S000000038, Chr I from 67520-65778, Genome Rel...	57	4e-09
>YPL256C CLN2 SGDID:S000006177, Chr XVI from 66614-64977, Genome R...	43.1	9e-05
>YMR199W CLN1 SGDID:S000004812, Chr XIII from 662644-664284, Genom...	42	0.0002

## Sheet: CNK01480
Blastp against S. cerevisiae database top hits	Score	E value
>YER059W PCL6 SGDID:S000000861, Chr V from 272624-273886, Genome R...	57.4	4e-09
>YIL050W PCL7 SGDID:S000001312, Chr IX from 258913-259770, Genome ...	55.1	1e-08
>YGL215W CLG1 SGDID:S000003183, Chr VII from 87981-89339, Genome R...	55.5	1e-08
>YHR071W PCL5 SGDID:S000001113, Chr VIII from 237004-237693, Genom...	52.4	5e-08
>YDL127W PCL2 SGDID:S000002285, Chr IV from 234927-235853, Genome ...	41.6	0.0003
>YOL001W PHO80 SGDID:S000005361, Chr XV from 325249-326130, Genome...	40.8	0.0005
>YNL289W PCL1 SGDID:S000005233, Chr XIV from 87897-88736, Genome R...	40	0.0007

## Sheet: CNM00990
Blastp against S. cerevisiae database top hits	Score	E value
>YDL155W CLB3 SGDID:S000002314, Chr IV from 176773-178056, Genome ...	118	6e-30
>YLR210W CLB4 SGDID:S000004200, Chr XII from 562008-563390, Genome...	101	6e-24
>YPR119W CLB2 SGDID:S000006323, Chr XVI from 771653-773128, Genome...	88.6	1e-19
>YGR109C CLB6 SGDID:S000003341, Chr VII from 706501-705359, Genome...	86.7	4e-19
>YAL040C CLN3 SGDID:S000000038, Chr I from 67520-65778, Genome Rel...	87.4	4e-19
>YPR120C CLB5 SGDID:S000006324, Chr XVI from 775182-773875, Genome...	81.3	4e-17
>YGR108W CLB1 SGDID:S000003340, Chr VII from 703636-705051, Genome...	73.9	8e-15
>YPL256C CLN2 SGDID:S000006177, Chr XVI from 66614-64977, Genome R...	70.9	1e-13
>YMR199W CLN1 SGDID:S000004812, Chr XIII from 662644-664284, Genom...	70.1	2e-13

[truncated: 31 more sheets: CNA04030, CNC01750, CNH00290, CNH01970, CNM00930, CNN01700, CNE00250, CNE02070, CNE04100, CNF01190, CNF02160, CNI01430, ScPCL1, ScPCL2, ScPCL6, ScPCL7, ScPCL9, ScCLB1, ScCLB2, ScCLB3 …]
