# Supplementary material for: Dynamic genome plasticity during unisexual reproduction in the human fungal pathogen Cryptococcus deneoformans
Source: PLoS Genet. 2021 Nov 29;17(11):e1009935. doi: 10.1371/journal.pgen.1009935 (PMC8670703; doi:10.1371/journal.pgen.1009935)
Supplement: S1 Data — (XLSX) [file pgen.1009935.s018.xlsx]

## Sheet: Fig 1
Fig 1A
Relative expression level	KAR5	CNA01720 PCL2	CNA04230 SSN8	CNA04250 PCL9	CNE04400 CLB3	CNG01990 PCL1	CNJ00160 CLB2	CNK01480 PCL6	CNM00990 CLB4	CNI01430 CCL1		CNE00250 PHO81	CNE02070 ALY2	CNE04100 Putative CKR	CNF01190 CKS2	CNF02160 CKS1
Rep1	1.00525	0.496927	1.74778	17.9207	0.448718	3.92027	1.12163	24.5637	4.17079	1.34806		0.936571	1.26539	0.97468	0.308387	2.6468
Rep2	1.41535	0.318005	1.58749	25.8558	0.422247	2.58722	0.652874	21.4623	2.66485	1.64471		0.773061	1.43612	1.02393	0.242307	3.67494
Rep3	1.675	0.312304	1.27535	11.7067	0.285112	2.18462	0.427507	9.67441	2.26061	2.07159		0.546266	0.751511	0.985445	0.264627
t-test vs. KAR5 p Value		0.0084	0.5127	0.0139	0.0083	0.052	0.0892	0.0193	0.053	0.3228		0.053	0.4919	0.131	0.0051	0.0296

## Sheet: Fig 3
Fig 3B
NURAT recombination events per million CFU	NURAT YPD	NURAT V8	NURAT/NURAT-1 YPD	NURAT/NURAT-1 V8	NURAT/NURAT-2 YPD	NURAT/NURAT-2 V8
Rep1	4.8	14.2	6.3	9.3	8.5	10.1
Rep2	7.2	10.5	8.6	11.1	5.6	8.5
Rep3	9.3	11.6	6.7	11	8	12.2
Rep4	4.8	8.1	6.3	11.2	7.1	11.5
Rep5	4.3	12.6	6.5	10.2	6.7	14.2
Pair t-test P Value	0.0159		0.0079		0.0159
Ura+ percentile among NATR colonies	NURAT YPD	NURAT V8	NURAT/NURAT-1 YPD	NURAT/NURAT-1 V8	NURAT/NURAT-2 YPD	NURAT/NURAT-2 V8
Rep1	0.2	2.1	48.3	56.3	72.5	71.7
Rep2	0.4	1.1	46	52.9	64.5	63.1
Rep3	0.1	0.8	56.3	51.6	55.5	68.4
Rep4	0.2	1.5	47.8	57.8	75.8	62.5
Rep5	0.2	1.1	52.8	49.2	83.4	67.6
Pair t-test P Value	0.0079		0.1667		0.4206
Individual colony ploidy	NURAT YPD	NURAT V8	NURAT/NURAT-1 YPD	NURAT/NURAT-1 V8	NURAT/NURAT-2 YPD	NURAT/NURAT-2 V8
	2.2	1	1.69	1.99	2	2
	1.05	1.01	2	2.2	2.05	2
	1.1	1.05	2.15	2	2.17	2
	1.05	1	1.87	2.14	1.79	1.92
	1.05	1	1.96	1.9	2	2
	1.93	0.99	2.11	2.11	1.97	2.13
	1.01	1.01	2.16	2	2	2
	0.95	1.04	1.99	2.08	2	2.1
	0.86	2.19	2.11	1.93	2.23	2
	1.1	1.01	1.85	1.75	2.05	2.13
	1	2
	2.1	2
	2	1.1
	1.81	1
		2.15
		2.17
		2.15
		2.07
		2
		1.1
		1
		2
		1.03
		2.12
		2.13
		2.35
		2.17
		2.15
		2
		2
		2.05
		2.24
		2
		2.06
		2.24
		2.16
		2.2
		2.13

## Sheet: Fig 5
Fig 5A														Fig 5B
NURAT recombination events per million CFU	 WT	a WT	 pcl2-1	 pcl2-2	 pcl6-1	a pcl6-2	 pcl9-1	 pcl9-2	 cks1-1	 cks1-2	 cks2-1	 cks2-2		NURAT recombination events per million CFU	 WT V8	 WT V8 glucose	 WT V8 galactose	 PGAL7-CLB3 V8	 PGAL7-CLB3 V8 glucose	 PGAL7-CLB3 V8 galactose
Rep1	9.7	8.9	5.2	4.9	0.008	0.061	4.9	5.3	0.6	0.2	1.5	4.4		Rep1	8.7	15.5	19.9	8.8	25	7.9
Rep2	13.3	9.8	4	4.9	0.008	0.008	5.3	5.9	1.5	0.4	1.9	4.7		Rep2	9	15.6	16.2	26.6	17.7	6.4
Rep3	11.8	13.4	5.7	4.3	0.026	0	5.5	4.7	0.3	0.7	1.7	6		Rep3	8.4	19.5	16.4	16.7	24.1	4.2
Rep4	11.1	14.3	4.1	4.9	0.006	0	4.7	9.6	0.6	0.2	1.1	3.9		Rep4	8.7	20.8	14.6	37.1	18.4	7.4
Rep5	10.9	11.7	4.6	5.9	0	0	5.1	5.6	2.5	0.3	1.9	4.3		Rep5	9.7	18.3	14.6	26.3	22.8	8.2
t-test vs. WT P Value			<0.0001	0.0001	<0.0001	0.0003	0.0003	0.0017	<0.0001	<0.0001	<0.0001	<0.0001		Same condition Pair t-test vs WT P Value				0.042	0.0844	<0.0001
Ura+ percentile among NATR colonies	 WT	a WT	 pcl2-1	 pcl2-2	 pcl6-1	a pcl6-2	 pcl9-1	 pcl9-2	 cks1-1	 cks1-2	 cks2-1	 cks2-2		Ura+ percentile among NATR colonies	 WT V8	 WT V8 glucose	 WT V8 galactose	 PGAL7-CLB3 V8	 PGAL7-CLB3 V8 glucose	 PGAL7-CLB3 V8 galactose		Ura+ percentile among NATR colonies pair t-test	 WT V8	 WT V8 glucose	 WT V8 galactose	 PGAL7-CLB3 V8	 PGAL7-CLB3 V8 glucose	 PGAL7-CLB3 V8 galactose
Rep1	0.51	3.1	0.01	0.01	0.82	0.01	1.04	0.01	65.45	50	0.01	0.01		Rep1	0.4	0.41	0.18	8	2.15	13.94		 WT V8	NA	NA	NA	NA	NA	NA
Rep2	1.35	3.6	0.01	0.085	0.01	0.01	0.58	0.81	78.7	12.82	0.01	0.01		Rep2	0.3	0.25	0.39	2.04	2.56	6.22		 WT V8 glucose	0.4221	NA	NA	NA	NA	NA
Rep3	0.26	3.3	0.01	0.01	0.01	0.01	0.45	0.14	44.83	45.28	0.29	0.01		Rep3	0.07	0.34	0.73	2.56	2.83	11.84		 WT V8 galactose	0.1954	0.2579	NA	NA	NA	NA
Rep4	0.38	1.9	0.01	0.01	0.01	0.01	1.17	0.39	8.82	29.41	0.01	0.12		Rep4	0.55	0.55	2.08	1.98	2.86	11		 PGAL7-CLB3 V8	0.0356	NA	NA	NA	NA	NA
Rep5	1.91	4.2	0.01	0.01	0.01	1.2	1.48	0.6	83.45	24	0.01	0.01		Rep5	0.26	0.43	0.79	5.45	1.06	11.38		 PGAL7-CLB3 V8 glucose	NA	0.0043	NA	0.2271	NA	NA
t-test vs. WT P Value			0.0512	0.054	0.0934	0.0003	0.8729	0.214	0.0153	0.0101	0.0609	0.0551										 PGAL7-CLB3 V8 galactose	NA	NA	0.0009	0.0042	0.0018	NA
Individual colony ploidy	 WT	a WT	 pcl2-1	 pcl2-2	 pcl6-1	a pcl6-2	 pcl9-1	 pcl9-2	 cks1-1	 cks1-2	 cks2-1	 cks2-2		Individual colony ploidy	 WT V8	 WT V8 glucose	 WT V8 galactose	 PGAL7-CLB3 V8	 PGAL7-CLB3 V8 glucose	 PGAL7-CLB3 V8 galactose
	1	1.17		2.15	1.24	1.09	1.15	1.05	1.1	1.08	1.03	1.93			1.02	1.15	1.1	1.11	1.03	0.76
	1.21	1.04					1.09	1.05	1.17	1.02					1	1.11	1.1	1.11	0.92	0.96
	1.15	1.09					1.11	1.07	1.08	1.09					2.11	1.2	1.1	1	0.99	0.95
	1	1.21					1.12	2.7	1.15	1.13					1.01	1.13	1.09	1.06	0.91	0.95
	1.07	1.2					1.21	1.17	1.07	1.16					1	1.13	1.11	2	1	0.92
	0.97	1.15					1.1	1.16	1.04	1.03					1.15	2.23	1.17	0.97	0.92	0.93
	1	1.12					1.17	1.08	1.05	1.03					1.11	1.2	1.19	1.91	1.09	0.95
	1.03	1.11					1.13	1.07	1.06	1.06					1.01	1.13	1.19	1.08	1.76	0.97
	0.95	1.16					1.17	1.15	1	1.04					1.07	1.26	1.17	1.11	1.04	1.01
	1	1.07					1.13	2.4	1.05	1.08					1.03	1.29	1.17	1.07	0.97	1.1
	0.89	1.2					1.17	1.06	1.05	1.11					1.89	1.21	1.17	1.19		1.16
	1.02	1.3					1.08	2.4	1.05	1.11					1.09	1.17	1.16	1.09		0.97
	0.91	1.23					1.11	1.05	1.11	1.04					1.09	1.23	1.15	1.24		1.12
	1	1.28					1.09	1.1	1.07	1.09					1	1.23	1.27	1.05		1.19
	1	1.28					1.07	1.1	1.08	1.03					1.15	1.17	1.29	1		1
	0.99	1.4					1.12		1	1					1.1	1.17	1.24	0.96		1.03
	1	1.2					1		1	1					1.12	1.2	1.23			1.13
	1.11	2.6					1.15		1.11	1.05					1.09	1.14	1.32			1.09
	1.93	1.3					2.4		1.47	1.08					1.07	1.29	1.23			0.97
	1.72	1.3					1.09		1	0.96					1.05	1.27	1.27			1.17
	1.09	1.2					2.29		1.32	1.04					1.05	1.29	1.27			1.17
	1.13	2.6					2.4		1.3	1					2.01	1.17	1.32			0.93
	1.04	1.3					1.11		1.01	1.09					2.11	1.13	1.25			1.13
	2	2.76					1.11		1	0.99							1.21			0.97
	1.8	1.24					2.06		1.01	1.12							1.33			1.07
	1.95	1.2					1.15		1.02	1.09							1.32			1.08
	2.14	1.24					1.16		1.03	1.05							1.23			1.09
	1.1	1.29					1.01		1.01	1.09							1.37			1.07
	0.99	1.2					1.11		1.01	1							1.25			1.03
	1.79	1.27					1.16		1.03	1.08							1.2			1
	1	1.16					1.15		1.04	1.04							1.19			1.01
	1	1.21					1.13		1	1.06							1.21			1.03
	1.04	1.17					2.15		1.05								1.21			1
	1.05	1.15							1.03								1.21			1.08
	1	1.17							1								1.18			1.08
	1	1.05															1.18			1.03
	0.91	1.15															1.15			1
	1	1.2																		0.97
		0.97																		0.93
		1.18																		0.93

## Sheet: S1 Fig
S1A Fig
Relative expression level	CNA04030 Putative CDK	CNC01750 CDC28	CNH00290 PHO85	CNH01970 SGV1	CNM00930 SSN3	CNN01700 KIN28
Rep1	1.69288	1.63846	1.10871	1.8618	1.76325	1.46683
Rep2	1.29544	0.974328	0.778518	2.03541	1.53765	1.04474
Rep3	1.1574	1.20032	0.720357	1.11138	1.17507	0.945022
t-test vs. KAR5 p Value	0.9504	0.7499	0.0967	0.4264	0.6507	0.4458
S1B Fig
Relative exression level Log2 (fold change)	PCL2	PCL9	CLB3	CKS2	CKS1	PCL6
12h_YPD	0	0	0	0	0	0
12h_V8 vs YPD	2.12	0	0.33	0.62	0.48	-0.29
24h_V8 vs 12h_V8	0.46	3.58	-1.17	-1.98	-0.41	2.93
48h_V8 vs 24h_V8	-0.29	0.09	-2.26	-2.47	1.06	0.83

## Sheet: S2 Fig
S2A Fig	WT							α PGAL7-CLB3
Relative expression level	YPD	YPG	MS	V8	V8 Glucose	V8 Galactose		YPD	YPG	MS	V8	V8 Glucose	V8 Galactose
Rep1	1	1.12825	0.056597	0.461274	0.673857	0.992655		0.026929	5.33946	0.124013	0.11086	0.104957	5.72902
Rep2		1.03858	0.016861	0.32963	0.704397	1.03953		0.022439	5.14069	0.034379	0.075621	0.089614	5.6014
Rep3		1.24867	0.345885	0.423543	0.698415	0.978514		0.028041	5.00532	0.03958	0.088792	0.108493	5.96602
Rep4			0.040066							0.061

## Sheet: S8 Fig
S8A Fig						S8B Fig
NURAT recombination events per million CFU	aNURAT	NURAT	NURAT/NURAT-1	NURAT/NURAT-2		NURAT recombination events per million CFU	NURAT YPD	NURAT V8	NURAT/NURAT-1 YPD	NURAT/NURAT-1 V8	NURAT/NURAT-2 YPD	NURAT/NURAT-2 V8
Rep1	35.5	52.4	74.5	113.6		Rep1	6.3	12.1	12.8	23.1	7.1	7.2
Rep2	22.3	44.8	73.5	21.8		Rep2	7.7	8.2	15	20.5	10.7	11.1
Rep3	60.2	34.2	18.3	61.4		Rep3	7.5	11.3	24.9	15.3	6	6.6
Rep4	58.6	30.3	17.5	8.1		Rep4	7.4	15.7	16.4	12.7	6.9	5.9
Rep5	42.5	40.4	17.5	37.6		Rep5	7.2	7.9	15.1	17.3	8.8	9.2
						Pair t-test P Value	0.0079		0.6905		>0.9999
Ura+ percentile among NATR colonies	aNURAT	NURAT	NURAT/NURAT-1	NURAT/NURAT-2
Rep1	0.6	0	78.3	83.4		Ura+ percentile among NATR colonies	NURAT YPD	NURAT V8	NURAT/NURAT-1 YPD	NURAT/NURAT-1 V8	NURAT/NURAT-2 YPD	NURAT/NURAT-2 V8
Rep2	2	0.2	60.7	77.1		Rep1	0.23	0.06	73	54.4	68.6	72.3
Rep3	0.3	0	74.7	75.9		Rep2	0	0.67	57	59.8	66.5	77.9
Rep4	0.2	0	74.6	75.4		Rep3	0.35	0.39	56.6	67.6	87	71.9
Rep5	2.3	0	74.9	82.9		Rep4	0.13	0.3	56.2	65.9	75	73.2
						Rep5	0.37	0.42	57.6	61.3	73.2	84.9
Individual colony ploidy	aNURAT	NURAT	NURAT/NURAT-1	NURAT/NURAT-2		Pair t-test P Value	0.2222		0.5476		0.7302
	1.1	1.11	1.96	2.04
	1.1		2	2.18		Individual colony ploidy	NURAT YPD	NURAT V8	NURAT/NURAT-1 YPD	NURAT/NURAT-1 V8	NURAT/NURAT-2 YPD	NURAT/NURAT-2 V8
	1.08		2.1	1.9			1.17	1.1	1.88	2.1	1.89	2
	1.04		2.02	2.04			1.2	1.1	2.07	2.08	2.13	2
	1.17		2.23	2.17			2.04	1.1	2.13	2.2	1.8	1.83
	1.13		1.91	2.08			1	2.3	2	2.19	2.03	2.19
	1.13		2.05	2			1	2.2	1.96	2	1.91	2.05
	1.13		2.1	1.8			2	1.16	2.27	2.2	2.05	2.24
	1.09		1.96	2			1	2.33	2.09	2.19	1.8	2.23
	1.18		1.67	1.88			2.2	2.33	2.03	2.16	1.83	1.83
	1.07						1	1	2.29	1.97	1.87	2.31
	1.05						1.1	2.1	2	1.9	2.16	2.17
	1.04						1.18	2.13
	1.07						1.03	1.2
	1.02						1.08	2.19
	1.11						1.07	2.2
	1.13						1.1	2.18
	1.05						2.2	1.79
	1.04						2.2	2.13
	1.09						2.07	2.18
	1.16						1	2.12
	1.09						1.05	2.05
	1.19						1	2.2
							2.2	1.15
							1.1	2.1
							1.85	2.36
							2.2
							1.19

## Sheet: S11 Fig
S11A Fig							S11B Fig
t-test vs. WT p Value		<0.0001	0.0004	0.0166	0.0171			 WT V8	 WT V8 glucose	 WT V8 galactose	 PGAL7-CLB3 V8	 PGAL7-CLB3 V8 glucose	 PGAL7-CLB3 V8 galactose		Ura+ percentile among NATR colonies pair t-test	 WT V8	 WT V8 glucose	 WT V8 galactose	 PGAL7-CLB3 V8	 PGAL7-CLB3 V8 glucose	 PGAL7-CLB3 V8 galactose
	 WT	 pcl9-1	 pcl9-2	 cks1-1	 cks1-2			1	1.11	1.09	0.96	0.91	0.76		 WT V8	NA	NA	NA	NA	NA	NA
	0.89	1	1.05	1	0.96			1	1.13	1.1	0.97	0.92	0.92		 WT V8 glucose	<0.0001	NA	NA	NA	NA	NA
	0.91	1.01	1.05	1	0.99			1	1.13	1.1	1	0.92	0.93		 WT V8 galactose	<0.0001	0.3296	NA	NA	NA	NA
	0.91	1.07	1.05	1	1			1.01	1.13	1.1	1	0.97	0.93		 PGAL7-CLB3 V8	0.6631	NA	NA	NA	NA	NA
	0.95	1.08	1.06	1	1			1.01	1.13	1.11	1.05	0.99	0.93		 PGAL7-CLB3 V8 glucose	NA	0.0007	NA	0.0069	NA	NA
	0.97	1.09	1.07	1	1			1.02	1.14	1.15	1.06	1	0.93		 PGAL7-CLB3 V8 galactose	NA	NA	<0.0001	0.054	0.149	NA
	0.99	1.09	1.07	1	1			1.03	1.15	1.15	1.07	1.03	0.95
	0.99	1.09	1.08	1	1.02			1.05	1.17	1.16	1.08	1.04	0.95
	1	1.1	1.1	1.01	1.03			1.05	1.17	1.17	1.09	1.09	0.95
	1	1.11	1.1	1.01	1.03			1.07	1.17	1.17	1.11		0.96
	1	1.11	1.15	1.01	1.03			1.07	1.17	1.17	1.11		0.97
	1	1.11	1.16	1.01	1.04			1.09	1.2	1.17	1.11		0.97
	1	1.11	1.17	1.02	1.04			1.09	1.2	1.18	1.19		0.97
	1	1.11		1.03	1.04			1.09	1.2	1.18	1.24		0.97
	1	1.12		1.03	1.04			1.1	1.21	1.19			0.97
	1	1.12		1.03	1.05			1.11	1.23	1.19			1
	1	1.13		1.04	1.05			1.12	1.23	1.19			1
	1	1.13		1.04	1.06			1.15	1.26	1.2			1
	1	1.13		1.05	1.06			1.15	1.27	1.21			1
	1	1.15		1.05	1.08				1.29	1.21			1.01
	1.02	1.15		1.05	1.08				1.29	1.21			1.01
	1.03	1.15		1.05	1.08				1.29	1.21			1.03
	1.04	1.15		1.05	1.08					1.23			1.03
	1.04	1.16		1.06	1.09					1.23			1.03
	1.05	1.16		1.07	1.09					1.23			1.03
	1.07	1.17		1.07	1.09					1.24			1.07
	1.09	1.17		1.08	1.09					1.25			1.07
	1.1	1.17		1.08	1.09					1.25			1.08
	1.11	1.21		1.1	1.11					1.27			1.08
	1.13			1.11	1.11					1.27			1.08
	1.15			1.11	1.12					1.27			1.09
	1.21			1.15	1.13					1.29			1.09
				1.17	1.16					1.32			1.1
				1.3						1.32			1.12
				1.32						1.32			1.13
				1.47						1.33			1.13
										1.37			1.16
													1.17
													1.17
													1.19
